# Supplementary material for: The Genetic Diversity of Mink (Neovison vison) Populations in China
Source: Animals (Basel). 2023 Apr 27;13(9):1497. doi: 10.3390/ani13091497 (PMC10177056; doi:10.3390/ani13091497)
Supplement: Supplementary file 1 [file animals-13-01497-s001.zip]

Archive with 1 entries (1 files):
- animals-2247948-supplementary.pdf
